# Supplementary material for: B-1 cells contribute to increased total IgM and shape IgG autoreactivity profiles in Lyn-/- mice but are not a major source of lupus-associated pathogenic autoantibodies
Source: Front Immunol. 2025 Dec 9;16:1721021. doi: 10.3389/fimmu.2025.1721021 (PMC12722470; doi:10.3389/fimmu.2025.1721021)
Supplement: Supplementary file 1 [file Table1.xlsx]

## Sheet: Supplemental Table 1
Supplemental Table 1: Autoantigen Array Results from Splenic Plasma Cell Supernatants
IgM and IgG nNFI values are shown for paired sets of tomato+ and tomato- splenic plasma cell supernatants
	IgM												IgG
	Lyn-/-.Ighg3-cre.tomato							Lyn-/-.Tbx21-cre.tomato					Lyn-/-.Ighg3-cre.tomato							Lyn-/-.Tbx21-cre.tomato
Antigen	Tomato Positive 1	Tomato Negative 1	Tomato Positive 2	Tomato Negative 2	Tomato Positive 3	Tomato Negative 3		Tomato Positive 1	Tomato Negative 1	Tomato Positive 2	Tomato Negative 2		Tomato Positive 1	Tomato Negative 1	Tomato Positive 2	Tomato Negative 2	Tomato Positive 3	Tomato Negative 3		Tomato Positive 1	Tomato Negative 1	Tomato Positive 2	Tomato Negative 2
ACE2	212.81	52.1989	59.8809	2.48514	0.00098462	0.00104419		327.059	55.4174	0.000999586	159.809		253.904	0.00096145	0.00109497	0.00104435	0.000940028	0.0011047		0.00110802	0.00112528	0.000955067	0.00110798
Aggrecan	47.7364	4.13354	0.511291	0.001	0.001	0.001		117.844	0.001	6.9961	45.8042		0.001	0.001	0.001	0.001	0.001	0.001		11.6337	0.001	0.001	0.001
Albumin	1648.5	12.4037	223.658	8.44949	49.7233	3.65466		345.749	34.3793	48.4799	188.819		671.257	29.805	173.005	17.754	49.3515	17.1229		327.421	127.157	154.721	356.769
Alpha Fodrin	489.865	45.9971	38.897	31.8098	0.00098462	0.00104419		1739.65	16.9331	18.4923	489.098		136.87	0.00096145	0.00109497	0.00104435	0.000940028	0.0011047		611.076	0.00112528	4.2978	154.009
Amyloid Beta(1-40)	4.46098	0.001	0.001	0.001	0.001	0.001		0.001	0.001	0.001	0.001		0.001	0.001	0.001	0.001	0.001	0.001		0.001	0.001	0.001	0.001
Amyloid Beta(1-42)	62.46	0.00103364	0.0010236	3.97623	0.00098462	61.607		60.7396	46.1812	57.4762	148.103		16.2653	0.001	0.001	0.001	0.001	0.001		0.001	0.001	27.2185	29.9143
AQP4	145.443	354.022	137.163	55.1702	35.9386	47.5105		62.297	61.5749	476.303	193.4		19.4387	111.527	22.4458	153.519	42.3003	537.437		50.414	0.001	672.844	18.2805
BAFF	2765.64	522.506	135.628	109.843	16.2462	9.91978		8974.41	567.003	33.9859	258.545		842.246	137.487	31.2066	24.5423	0.000940028	0.0011047		3100.25	249.813	0.000955067	89.7462
BCOADC-E2	951.176	97.1624	0.0010236	0.000994057	0.00098462	0.00104419		1595.32	68.2456	0.499793	75.3241		227.72	0.00096145	0.00109497	0.00104435	0.000940028	0.0011047		422.712	0.00112528	0.000955067	0.00110798
BPI	388.144	27.3915	0.0010236	0.000994057	11.3231	0.00104419		1111.48	18.9856	10.4957	129.781		147.581	2.40315	0.00109497	0.001	0.000940028	0.001		392.24	0.00112528	0.000955067	23.267
Calprotectin/S100	10.7074	0.00103364	44.015	0.000994057	17.7232	0.00104419		0.00103828	0.00102625	4.49814	43.7694		30.9445	0.00096145	0	0.00104435	0.000940028	0.0011047		0.00110802	0.00112528	0.000955067	4.9859
CD4	68.706	43.413	0.0010236	4.47326	32.0001	0.00104419		38.4165	104.164	20.9913	132.835		13.0919	0.00096145	0.00109497	0.00104435	0.000940028	0.0011047		0.00110802	0.00112528	0.000955067	0.00110798
CD40	109.305	85.7923	3.58262	0.000994057	0.00098462	0.00104419		223.231	165.739	18.9921	52.4215		5.95086	0.00096145	0.00109497	0.00104435	0.000940028	0.0011047		12.7423	6.18906	0.000955067	0.00110798
CENP-A	217.272	97.1624	45.0386	39.2653	108.8	62.1291		305.256	42.5893	136.943	76.8509		13.0915	0.001	0.001	0.001	0.001	0.001		0	0.001	0.001	0.001
CENP-B	105.736	132.306	50.1566	0.000994057	7.38465	17.2291		141.207	20.0119	125.948	76.8509		0.000793448	0.00096145	0.00109497	0.00104435	0.000940028	29.2746		0.00110802	0.00112528	7.64054	0.00110798
Collagen I	130.273	18.6045	0.001	24.3534	0.001	3.65361		75.7937	123.662	157.934	77.8678		32.1347	0.00096145	0.00109497	0.00104435	0.000940028	0.0011047		6.64815	18.0045	29.1296	0.00110798
Collagen II	120.012	9.81857	118.225	226.644	0.001	5.21989		50.3557	224.234	475.302	182.202		15.869	0.00096145	0.00109497	12.0101	0.000940028	0.0011047		0.00110802	51.763	211.07	59.2768
Collagen III	74.952	6.20185	0.0010236	0.000994057	0.00098462	0.00104419		15.5743	0.00102625	134.444	24.4294		32.5314	0.00096145	0.001	0.00104435	0.000940028	0.0011047		0.00110802	0.00112528	16.7137	0.00110798
Collagen IV	37.029	17.5709	84.4464	41.7494	0.983635	0.001		37.3772	37.4571	0.001	209.176		0.001	0.001	0.001	0.001	0.001	0.001		0.001	0.001	0.001	73.6794
Collagen V	175.78	202.077	143.816	95.9265	2.46155	32.3698		78.3904	6.15749	1996.67	758.331		70.2202	80.7618	0.00109497	42.2963	0.000940028	25.4082		0.00110802	0.00112528	658.041	232.675
Complement C1q	1062.71	630.522	259.996	155.57	822.157	208.837		838.934	572.134	1178.01	330.815		393.154	213.442	0.00109497	0.00104435	164.035	0.0011047		329.637	149.1	314.695	110.244
Complement C3	108.859	0.00103364	0.0010236	0.000994057	0.00098462	7.30931		316.677	324.808	5.49772	97.2088		0.000793448	0.00096145	0.00109497	0.00104435	0.000940028	0.0011047		0.00110802	0.00112528	0.000955067	0.00110798
Complement C4	1288.91	171.068	0.0010236	0.000994057	107.324	0.00104419		4045.67	155.99	18.9921	124.692		338.406	0.00096145	0.00109497	0.00104435	0.000940028	0.0011047		1394.45	0.00112528	0.000955067	0.00110798
Complement C5	254.301	94.5783	30.7081	38.2712	86.1542	29.2372		625.566	41.05	124.948	523.706		52.3668	6.72919	0.001	0.001	0.001	0.001		165.649	0.001	0.001	195.557
Complement C6	426.066	70.8045	215.981	15.9049	443.571	100.242		1116.16	17403.6	40.983	154.211		87.6761	0.00096145	19.162	0.00104435	52.6416	0.0011047		265.372	5015.39	0.000955067	0.00110798
Complement C7	41.9374	0.00103364	33.779	0.000994057	0.00098462	9.39768		33.2251	26.6825	24.4899	16.2863		0.000793448	0.001	0.001	0.001	0.001	0.001		0.00110802	0.001	0	0.00110798
Complement C8	276.609	50.1316	29.6845	28.3306	88.1235	7.8314		419.986	129.82	72.47	98.7357		11.9017	0.00096145	0.00109497	0.00104435	0.000940028	0.0011047		8.8642	0.00112528	0.000955067	0.00110798
Complement C9	63.7984	0.00103364	0.0010236	0.000994057	0.00098462	0.00104419		280.337	0.00102625	0.000999586	86.012		20.6297	0.001	0.001	0.001	0.001	0.001		127.423	0.001	0.000955067	31.0234
CRP	198.98	67.7036	45.0386	21.3722	87.6312	64.7396		405.45	157.016	259.892	519.126		44.0364	17.7868	0.00109497	0.00104435	0.000940028	0.0011047		91.9661	0.00112528	95.9843	130.741
Cytochrome C	131.166	0.00103364	52.2039	17.893	14.7693	0.00104419		63.8545	118.532	44.9814	35.6263		114.653	40.3809	53.6535	65.2721	42.3013	28.1699		58.7253	87.2094	37.7252	65.3707
DFS70	82.9826	18.6056	0.0010236	0.000994057	17.2308	0.00104419		164.049	0.00102625	551.771	67.181		50.7807	0.00096145	0.00109497	0.00104435	0.000940028	0.0011047		6.09414	0.00112528	111.265	0.00110798
dsDNA	337.283	565.401	244.129	128.232	80.2455	98.6746		129.265	191.394	947.606	553.224		101.164	268.244	65.6971	301.817	120.323	1077.08		142.934	0.001	1873.84	118.552
EJ	581.324	103.881	47.5976	36.2831	23.6309	39.157		851.912	57.9831	27.9884	95.173		170.591	0.00096145	0.00109497	0.00104435	0.000940028	0.0011047		252.076	0.00112528	0.000955067	0.00110798
FACTOR B	312.3	35.1438	84.4474	4.97029	20.1847	7.30931		280.856	32.3268	116.452	102.298		19.4395	0.00096145	0.00109497	0.00104435	0.000940028	0.0011047		0.00110802	0.00112528	0.000955067	0.00110798
FACTOR H	761.566	196.392	134.092	110.34	216.124	87.7117		799.998	256.049	308.872	324.708		95.6105	0.00096145	0.00109497	0.00104435	0.000940028	0.0011047		65.9275	0.00112528	0.000955067	0.00110798
FACTOR I	0.000892286	0.00103364	0.0010236	0.000994057	0.00098462	0.00104419		0.00103828	0.00102625	0.000999586	0.00101789		0.000793448	0.001	0.001	0.001	0.001	0.001		0.001	0.001	0.001	0.001
FACTOR P	24.0917	0.00103364	0.0010236	0.000994057	0.98462	0.00104419		11.4211	0.00102625	3.99834	0.00101789		0.001	0.001	0.001	0.001	0.001	0.001		0.001	0.001	0.001	0.001
Fibrinogen Type I-S	1124.28	526.641	754.397	290.762	420.925	768		1648.28	1545.53	894.13	1514.12		113.066	9.6145	30.1117	0.00104435	0.000940028	0.0011047		208.309	129.408	74.0177	125.755
Fibronectin	256.086	25.8411	41.9678	5.96434	15.2616	0.00104419		857.104	12.315	17.4928	105.352		46.4167	0.00096145	0.001	0.001	0.001	0.001		233.793	0.001	0.001	0.001
GAD65	927.977	150.395	191.414	0.000994057	11.3231	6.26512		998.31	478.745	120.95	874.879		230.1	37.4966	18.6145	0.00104435	0.000940028	0.0011047		292.519	103.526	18.6238	259.821
GBM	1536.96	425.344	126.927	158.552	67.9388	123.736		1313.95	409.473	91.4621	184.748		387.599	80.7609	0	15.1426	0.001	0.001		335.73	43.3223	0.001	9.41725
Genomic DNA	796.811	1071.37	569.636	323.069	187.57	264.179		338.481	577.778	2721.37	1487.65		263.424	663.4	206.401	537.841	299.868	2179.58		432.683	120.967	4990.23	417.706
Gliadin	474.696	112.667	24.0547	4.47326	19.6924	16.707		1084.49	165.739	62.4741	70.7436		147.185	0.00096145	0.00109497	0.00104435	0.000940028	0		393.903	23.0683	18.1463	0.00110798
gp210	773.165	241.872	249.76	263.922	296.371	69.4385		1847.11	451.036	245.398	216.811		121.794	0.00096145	0.001	0.00104435	0.000940028	0.001		348.474	0.00112528	13.8485	0.001
GP2	24.0917	0.00103364	0.0010236	0.000994057	0.00098462	0.00104419		25.438	0.00102625	0.000999586	0.00101789		13.4886	0.00096145	0.00109497	0.00104435	0.000940028	0.0011047		0.00110802	0.00112528	0.000955067	0.00110798
H/K-ATPase	7.13828	0.00103364	0.0010236	0.000994057	0.00098462	0.00104419		16.6125	0.00102625	0.000999586	0.00101789		0.000793448	0.00096145	0.00109497	0.00104435	0.000940028	0.0011047		0.00110802	0.00112528	0.000955067	0.00110798
Histone	0.000892286	0.00103364	0.0010236	0.000994057	0.00098462	0.00104419		0.00103828	0.00102625	304.874	0.00101789		0.000793448	0.00096145	0.00109497	0.00104435	0.000940028	0.0011047		0.00110802	0.00112528	0.000955067	0.00110798
Histone H1	0.000892286	0.00103364	0.0010236	0.000994057	0.00098462	0.00104419		0.00103828	0.00102625	0.000999586	0.00101789		0.000793448	0.00096145	0.00109497	0.00104435	0.000940028	0.0011047		0.00110802	0.00112528	0.000955067	0.00110798
Histone H2A	1714.97	72.355	0.0010236	0.000994057	0.00098462	0.00104419		0.00103828	0.00102625	2315.04	0.00101789		621.27	119.701	0.00109497	0.00104435	0.000940028	0.0011047		0.00110802	0.00112528	591.187	0.00110798
Histone H2B	0.000892286	0.00103364	0.0010236	0.000994057	0.00098462	0.00104419		0.00103828	0.00102625	1358.44	0.00101789		0.000793448	0.00096145	0.00109497	0.00104435	0.000940028	0.0011047		0.00110802	0.00112528	0.000955067	0.00110798
Histone H3	0.000892286	0.00103364	0.0010236	0.000994057	0.00098462	0.00104419		0.00103828	0.00102625	0.000999586	0.00101789		0.000793448	0.00096145	0.00109497	0.00104435	0.000940028	0.0011047		0.00110802	0.00112528	0.000955067	0.00110798
HSPG	277.501	0.00103364	0.0010236	0.000994057	0.00098462	0.00104419		427.773	0.00102625	0.000999586	91.6104		132.109	0.00096145	0.00109497	0.00104435	0.000940028	0.0011047		0.554012	0.00112528	0.000955067	0.00110798
IA-2	1741.74	421.209	7.16523	0.000994057	26.0924	76.2257		5212.71	299.665	42.9822	319.11		465.754	89.4149	0.00109497	0.00104435	0.000940028	0.0011047		1767.3	51.2004	0.000955067	52.0749
IF	109.751	0.00103364	0.0010236	0.000994057	0.00098462	0.00104419		288.643	32.3268	0.000999586	78.8867		23.8035	0.00096145	0.00109497	0.00104435	0.000940028	0.0011047		50.4151	0.00112528	0.000955067	1.66197
IFN-gamma	353.345	185.539	115.667	118.293	146.708	103.375		347.306	191.909	275.386	100.771		137.267	63.9365	17.5195	6.78829	18.3305	11.5994		137.949	43.886	63.9895	17.7276
IL-6	157.935	0.00103364	17.4013	0.000994057	0.00098462	0.00104419		112.654	48.2337	3.99834	37.1531		37.6888	0.00096145	0.00109497	0.00104435	0.000940028	0.0011047		29.3627	3.93849	0.000955067	12.7417
IL-12/NKSF	26.7686	0.00103364	0.0010236	0.000994057	0.00098462	0.00104419		0.00103828	0.00102625	0.000999586	2.03579		14.6788	0.00096145	0.00109497	0.00104435	0.000940028	0.0011047		0.00110802	0.00112528	0.000955067	0.00110798
IL-17A	437.22	50.6485	0	17.893	99.4466	17.2291		452.173	126.742	106.956	44.7873		84.8986	0.001	0.001	0.001	0.001	0.001		102.492	2.81321	0.001	0.001
Jo-1	262.332	0.00103364	0.0010236	0.000994057	144.247	0.00104419		491.108	15.9069	0.000999586	98.7357		94.8171	0.00096145	0.00109497	113.834	11.2803	0.0011047		146.813	0.00112528	0.000955067	28.2534
KS	311.854	4.65139	88.03	0.000994057	0.00098462	27.671		818.168	63.6274	11.4952	430.06		69.4267	0.00096145	0.00109497	0.00104435	0.000940028	0.0011047		204.985	0.00112528	0.000955067	62.0467
KU (P70/P80)	449.712	49.098	10.236	0.000994057	0.00098462	7.8314		1258.92	75.4293	3.99834	80.9225		125.365	0.00096145	0.00109497	0.00104435	0.000940028	0.0011047		421.049	0.00112528	0.000955067	0.00110798
La/SS-B	33.9069	0.00103364	0	0.000994057	0.00098462	0.00104419		89.2924	40.0237	0.000999586	0.00101789		0.000793448	0.00096145	0.00109497	0.00104435	0.000940028	0.0011047		0.00110802	0.00112528	0.000955067	0.00110798
Laminin	152.581	75.4559	47.0858	20.3782	49.7233	62.6512		240.882	62.6012	24.9896	81.9404		57.9217	22.1134	0.00109497	0.00104435	0.000940028	8.83763		60.3874	0.00112528	0.477534	48.197
LC1	852.579	64.6026	0.0010236	0.000994057	5.41541	0.00104419		1496.17	90.823	32.4865	97.7178		247.159	0.00096145	0.00109497	0.00104435	0.000940028	0.0011047		445.426	0.00112528	0.000955067	0.00110798
LKM 1	567.047	82.6914	43.5032	15.9049	562.71	503.82		1887.08	191.395	73.9694	218.847		159.483	25.478	7.1173	0.001	170.615	180.066		638.776	52.8877	10.9828	74.7879
LPS	0.001	0.001	0.001	0.001	1.47693	0.001		0.001	0.001	0.001	0.001		0.001	0.001	0.001	0.001	0.001	0.001		0.001	0.001	0.001	0.001
Lysozyme	2053.15	750.424	457.04	120.778	261.417	361.289		428.811	1918.57	293.878	183.221		368.954	116.816	117.162	15.6653	47.9414	45.8452		79.2238	329.708	36.2926	59.8308
M2	36908.1	5394.58	1.0236	0.000994057	12.8001	0.00104419		40349.3	1280.25	37.9843	117.567		10502.9	1490.73	0.00109497	0.00104435	0.000940028	0.0011047		14665.8	393.849	0.000955067	7.20185
MBP	217.718	58.9176	13.3069	10.9346	58.5849	5.74303		188.449	40.0237	473.804	30.0279		105.132	27.8821	0.00109497	0.00104435	27.2608	0.0011047		72.5756	0.00112528	125.114	0.00110798
MDA5	133.843	47.5475	18.4249	22.8633	23.6309	31.3256		239.844	42.5893	27.9884	81.4315		7.53776	0.00096145	0.00109497	0.00104435	0.000940028	0.0011047		22.7145	0.00112528	0.000955067	0.00110798
Mi-2	3701.2	929.761	48.1094	0.000994057	108.8	14.6186		6139.37	363.805	115.952	34.0994		875.967	216.326	0.00109497	0.00104435	0.000940028	0.0011047		1888.07	68.0796	0.000955067	0.00110798
Mitochondrion	12239	1661.58	0.0010236	0.000994057	0.00098462	0.00104419		16789.1	542.373	0.000999586	55.4752		3860.13	489.859	0.00109497	0.00104435	0.000940028	0.0011047		6813.8	141.786	0.000955067	0
MPO	1745.31	807.791	180.666	107.855	452.433	103.375		2657.49	475.153	549.772	203.07		459.803	186.041	34.4915	7.83265	50.7615	2.76176		791.684	129.408	61.1243	44.8731
Myosin	364.053	33.5934	27.6373	19.3841	0.00098462	19.8396		626.085	199.092	294.378	192.382		84.1047	0.001	0.001	0.001	0.001	0.001		195.565	51.7619	75.9269	52.6278
Nrp1	139.197	0.00103364	76.7704	8.94651	13.7847	0		71.1225	0.00102625	23.9901	5.08947		50.7807	0.001	0.00109497	0.00104435	0.000940028	0.0011047		0.00110802	0.001	0.000955067	0.00110798
Nucleolin	3083.74	1886.91	406.371	110.34	352.986	108.073		2769.1	716.322	2837.32	232.589		457.423	287.474	7.1173	0.00104435	0	34.7982		496.949	84.9589	726.806	27.1454
Nucleosome	294.9	209.313	87.0064	4.97029	23.1386	25.5826		103.309	15.9069	1200	74.8152		94.4204	41.3424	0.00109497	0.00104435	0.000940028	0.0011047		0.00110802	0.00112528	340.481	0.00110798
Nup 62	435.435	47.0307	203.186	136.683	35.4463	7.8314		684.229	54.3912	66.4725	1122.23		89.6597	0.00096145	13.6871	0.00104435	0.000940028	0.0011047		178.392	0.00112528	0.000955067	284.75
NXP2	435.882	65.6363	150.982	17.396	19.6924	9.39768		1043.99	113.914	57.976	216.811		93.6269	0.00096145	10.4022	0.00104435	0.000940028	0.0011047		277.006	0.00112528	0.000955067	51.5209
OGDC-E2	42317.5	5619.91	52.7157	2.98217	13.2924	9.39768		43788.6	1300.26	25.4894	19.8489		11131.7	1531.59	0.00109497	0.00104435	0.000940028	0.0011047		15014.3	358.403	0.000955067	0.00110798
P0	403.313	71.3213	33.779	22.3663	34.4617	14.0965		480.206	42.5893	40.4832	41.2247		126.952	21.6326	5.47485	35.508	2.82008	0.0011047		189.472	0.00112528	13.8485	1.66197
P1	567.94	100.78	56.8101	64.6137	82.2157	43.8559		503.049	45.6681	133.945	74.3062		159.88	0.00096145	0.00109497	0.00104435	0.000940028	0.0011047		113.019	0.00112528	4.77534	0.00110798
P2	41.9374	0.00103364	3.58262	0.000994057	0.00098462	0.00104419		103.828	0.00102625	0.000999586	0.00101789		0.000793448	0.00096145	0.00109497	11.4879	0.000940028	0.0011047		0.00110802	0.00112528	0.000955067	0.00110798
PCNA	147.673	24.2906	0.0010236	0.001	0.00098462	0.001		296.43	16.42	0.000999586	13.2326		38.0855	57.687	0.00109497	0.001	0.000940028	0.001		83.6559	0.00112528	0.000955067	0.00110798
PDC-E2	2133.45	231.019	13.3069	18.8871	0.00098462	12.0082		6216.73	813.815	31.487	316.565		664.513	58.1677	0.00109497	0.00104435	0.000940028	0.0011047		2490.29	423.106	0.000955067	83.6523
PL-7	1072.97	133.34	76.2586	17.893	10.8308	14.0965		2736.92	258.615	105.956	448.891		255.094	9.6145	0.00109497	0.00104435	0.000940028	0.0011047		875.894	27.0068	10.5057	119.662
PL-12	2423.89	339.035	100.313	0.000994057	11.8154	0.00104419		5167.54	194.987	38.4841	68.7078		643.883	78.8389	4.37988	89.2922	0.000940028	0.0011047		1776.16	19.6925	0.000955067	0.00110798
PM/Scl-75	292.67	109.566	17.9131	2.98217	14.277	2.08837		349.383	11.2887	999.086	61.5825		118.621	85.5691	0.00109497	20.8871	44.1813	0.0011047		127.423	0.00112528	359.105	19.9436
PM/Scl 100	197.195	41.3457	13.8187	10.4376	0.00098462	0.00104419		174.432	26.6825	34.9855	123.674		63.8726	2.88435	0.00109497	0.00104435	0.000940028	0.0011047		51.5232	0.00112528	0.000955067	19.3896
PR3	12.0459	23.2569	34.2908	109.346	100.431	14.6186		62.297	17.9594	61.9743	21.8847		0.000793448	0.00096145	0.00109497	0.522176	0.470014	0.0011047		10.5262	0.00112528	0.000955067	0.00110798
Proteoglycan	12.0459	0.516821	0.0010236	0.000994057	0.00098462	0.00104419		13.4977	0.00102625	24.4899	11.1968		3.1734	0.001	0.001	0.001	0.001	0.001		4.98611	0.001	0.001	0.001
Prothrombin	190.057	33.5934	78.8176	198.811	24.1232	23.4942		343.153	129.82	11.4952	62.0915		0.000793448	0.00096145	0.00109497	0.00104435	0.000940028	0.0011047		26.5926	0.00112528	0.000955067	0.00110798
Ro/SS-A(52 kDa)	6.246	0	0	0.000994057	0.00098462	0.00104419		0.00103828	0.00102625	0.000999586	0.00101789		0.000793448	0.00096145	0.00109497	0.001	0.001	0.0011047		0.00110802	0.00112528	0.000955067	0.00110798
Ro/SS-A(60 Kda)	79.4134	0.516821	7.67704	0.000994057	0.00098462	0.00104419		162.491	13.3412	0.000999586	0.00101789		15.4722	0.00096145	0.00109497	0.00104435	0.000940028	0.0011047		25.4846	0.00112528	0.000955067	0.00110798
SAE1/SAE2	211.026	16.5383	7.16523	0.000994057	0.00098462	0.00104419		347.825	18.4725	0.000999586	33.0815		36.8954	0.00096145	0.00109497	0.00104435	0.000940028	0.0011047		74.2377	0.00112528	0.000955067	0.00110798
Scl-70	6069.33	918.391	108.502	37.2771	803.45	119.037		7233.73	797.909	152.937	539.483		1321.49	234.594	0.00109497	12.5322	222.317	0.552352		2055.39	161.478	42.5005	135.727
SLA/LP	81.6441	59.4344	36.8498	23.8574	76.308	25.5826		63.8545	31.8137	70.9706	23.9205		25.3904	24.517	9.85473	14.0988	30.5509	12.7041		26.5926	7.87698	38.2027	11.6338
Sm	660.737	222.75	84.4474	22.8633	6.89234	34.4582		365.476	27.1956	1325.45	87.5388		248.746	35.5737	29.0167	46.4737	5.64017	74.5675		120.221	0.00112528	463.685	0.00110798
Sm/RNP	578.647	95.6119	16.3777	6.46137	49.231	1.56628		983.774	18.4725	768.682	22.9026		158.69	0	0.00109497	0.00104435	15.9805	0.0011047		272.574	0.00112528	214.89	0.00110798
SmD	438.558	251.175	115.667	37.2771	59.5695	37.5907		1091.24	82.613	1088.05	76.8509		104.338	60.0907	15.8771	12.5322	33.371	23.7511		325.205	0.00112528	328.543	9.41781
SmD1	450.158	551.448	186.808	109.843	75.3234	93.9768		618.817	139.57	2659.9	182.203		102.752	264.88	115.519	171.274	23.5007	123.727		193.904	0.00112528	806.077	33.2393
SmD2	200.318	36.1775	0.0010236	0.000994057	11.8154	0.00104419		408.046	20.0119	108.955	51.4036		37.2921	0.00096145	0.00109497	0.00104435	0.000940028	0.0011047		79.2238	0.00112528	16.2361	0.00110798
SmD3	60.2293	0.00103364	0.001	0.000994057	0.00098462	0.00104419		153.666	0.00102625	0.000999586	0.00101789		15.0755	0.00096145	0.00109497	0.00104435	0.000940028	0.0011047		43.767	0.00112528	0.000955067	0.00110798
SP100	412.682	16.5383	0.0010236	0.000994057	0.00098462	0.00104419		466.709	0.00102625	0.000999586	205.614		99.1811	0.00096145	0.00109497	115.401	0.000940028	0.0011047		121.329	0.00112528	0.000955067	23.2675
SRP54	5585.71	1001.6	56.2983	0.000994057	54.1541	26.1047		6756.63	391.001	128.947	58.5289		1409.96	279.301	8.75976	17.2318	6.11018	0.0011047		2184.47	91.1479	46.7983	17.1736
ssDNA	1384.83	1634.71	968.842	728.147	392.863	552.897		606.358	1277.68	4967.94	3331.57		665.703	2275.75	546.937	1199.44	728.992	4533.7		1143.48	351.088	16895.1	1099.67
Tau	1594.51	585.041	463.181	38.2712	215.139	0.00104419		1249.57	207.815	1750.77	661.631		834.311	498.512	0.00109497	93.9918	247.227	3.31411		757.889	0.00112528	554.417	47.643
Thyroglobulin	35.6914	94.5783	58.8573	47.2177	32.0001	40.7233		61.2588	41.5631	45.4812	58.0199		14.2821	0.00096145	0.00109497	0.00104435	0.000940028	0.0011047		0.00110802	0.00112528	0.000955067	0.00110798
TIF1 gamma	771.381	924.076	409.442	394.144	471.633	281.931		1529.91	347.898	1443.4	846.378		246.762	473.034	133.039	456.382	376.951	1390.27		685.867	93.9611	2238.2	274.778
TLR4	75.8443	163.832	50.6684	18.8871	17.7232	27.1489		23.3614	17.4462	118.451	81.4315		36.1019	57.2063	31.7541	35.508	22.5607	148.03		27.7006	15.754	73.5402	34.3473
TNF-alpha	268.132	146.777	41.9678	24.8514	50.2156	41.2454		1081.89	126.229	67.472	32.5726		64.666	35.5737	0.00109497	0.00104435	0.000940028	4.97116		280.884	0	28.652	0.00110798
TPO	29564.1	4406.42	91.6126	26.3425	61.5387	98.1536		26270.1	1548.1	216.41	277.376		7149.76	999.908	0.547485	0.00104435	0.000940028	19.3323		8065.31	292.011	63.9895	33.2393
tTG	7714.26	965.939	58.3455	8.94651	10.8308	44.378		13320.7	808.684	110.454	288.573		2152.23	277.378	14.2346	17.2318	0.000940028	32.0364		4331.27	222.243	105.535	81.9903
U1-snRNP 68/70kDa	182.026	31.5261	0.0010236	0.000994057	0.00098462	0.00104419		492.147	28.2218	0.499793	18.3221		40.4659	0.001	0.001	0.001	0.001	0.0011047		152.907	0.001	0.000955067	0.00110798
U1-snRNP A	29722	4641.57	27871.2	329.53	36181.3	11923.1		66299.6	6507.96	65031.1	920.176		7573.07	1198.45	5528.5	55.3507	6446.71	2195.05		19015.4	1560.77	18570.8	218.272
U1-snRNP C	3665.96	639.308	57.3219	30.8158	74.8311	34.4582		2984.03	241.168	601.251	255.491		698.631	128.354	6.02233	20.3649	37.6011	2.20941		769.523	26.4441	158.541	53.1829
U-snRNP B/B'	1504.84	247.557	6.65343	0.000994057	0.00098462	0.00104419		1807.13	44.1287	69.4712	48.3499		399.501	65.8594	0.00109497	3.65524	0.000940028	81.748		611.076	0.00112528	26.2644	0.00110798
Vimentin	422.943	334.383	123.344	261.934	406.156	31.8477		1211.68	884.627	1956.69	981.758		92.4367	86.0498	0.00109497	62.6612	97.7629	0.552352		354.014	167.105	481.354	234.891
Vitronectin	522.433	893.584	562.471	617.309	734.526	289.24		1376.76	399.724	651.23	329.289		78.9481	83.6462	0.00109497	0.00104435	4.70014	108.813		186.702	0.00112528	45.3657	2.21595
ß2-Glycoprotein 1	64.6907	0.00103364	0.0010236	0.000994057	0.00098462	0.00104419		38.9357	133.412	0.000999586	0.508947		13.8853	0.00096145	0.00109497	0.00104435	0.000940028	0.0011047		0.00110802	0.00112528	0.000955067	0.00110798

## Sheet: Supplemental Table 2
Supplemental Table 2: Autoantigen Array Results from Serum
IgM and IgG nNFI values are shown
		IgM																IgG
		wt	Lyn-/- B-1 cell manipulated								Lyn-/- controls							wt	Lyn-/- B-1 cell manipulated								Lyn-/- controls
			Lyn-/-.Ighg3-cre.IRF4f/f				Lyn-/-.Ighg3-cre.DTA				Lyn-/-.IRF4f/f		Lyn-/-.DTA		Lyn-/-.Ighg3				Lyn-/-.Ighg3-cre.IRF4f/f				Lyn-/-.Ighg3-cre.DTA				Lyn-/-.IRF4f/f		Lyn-/-.DTA		Lyn-/-.Ighg3
Antigen			1	2	3	4	1	2	3	4	1	2	1	2	1	2			1	2	3	4	1	2	3	4	1	2	1	2	1	2
ACE2		764.319	2491.28	2432.01	1606.45	2134.82	2218.16	2074.55	1908.92	1228.5	1324.91	4172.89	2394.86	2147.07	2945.03	2180.27		8080.73	12016.7	13596.1	13001.2	15856.3	10308.3	14528.9	14050.5	10174.5	9956.37	9741.21	7352.75	20323.9	5913.73	10943.4
Aggrecan		47.3279	133.247	178.51	133.741	210.877	190.466	204.389	179.564	93.4886	124.133	441.605	209.142	176.145	273.44	101.965		402.61	659.801	1148.07	2127.6	1689.77	1041.85	1942.14	1413.49	774.847	1433.98	1692.25	741.357	2005	486.497	715.586
Alpha Fodrin		1114.65	2655.31	3260.99	2162.67	2582.62	3124.23	2964.66	3002.48	1860.52	1563.29	4752.84	2720.24	2146.08	3226.5	1677.69		14199.6	11627.4	18086.2	14927.6	20073.6	11996.9	19809.4	20376	15972.8	8421.3	19158.8	10857.8	19590.8	7731.61	11194.9
Amyloid Beta(1-40)		257.312	522.885	853.9	565.032	825.978	1079.8	982.6	750.621	374.928	577.64	1484.59	740.399	911.574	1055.98	388.358		1394.42	1260.27	6539.93	2906.12	4623.41	4438.12	4214.9	3035.37	1379.85	1562.06	2564.53	2153.6	4953.01	3180.67	1159.14
Amyloid Beta(1-42)		322.591	900.497	1146.84	822.147	902.615	1103.91	1814.97	1093.05	570.67	1530.15	2444.2	971.482	661.289	1781.38	661.937		2344.1	4066.68	21495.9	4969.73	8651.93	12091.4	11829.9	6655.32	4470.7	4689.62	5653.65	3322.11	9119.1	3854.09	4292.95
AQP4		28.8319	136.133	308.197	47.6907	324.581	368.135	373.521	206.186	223.496	321.955	392.693	242.754	377.666	203.545	85.8066		3283.38	23006.3	59063.2	9882.25	40073.8	29435.8	61330	45487.9	41031.2	47130.3	16917.9	15459.4	55747	9498.65	25511.2
BAFF		612.543	1226.16	1848.68	1002.02	1379.47	1089.15	1620.8	1175	607.676	612.754	2527.58	1127.87	1133	1643	856.394		4716.29	4184.88	13592.2	6609.66	11778.2	5076.34	10559.4	9031.62	7896.21	3258.1	6381.83	4238.19	14747.1	3186.65	4676.3
BCOADC-E2		317.695	816.797	1265.34	757.35	1143.55	1346.06	1173.19	1167.17	738.171	625.118	2219.67	1471.46	1190.72	1352.56	704.84		2196.92	3619.02	24458.3	3480.55	6989.75	4350.26	6143.39	6775.67	3155.67	3640.89	4091.66	3043.62	9507.18	1968.42	2911.19
Beta2-Glycoprotein 1		267.648	965.436	1353.32	934.635	1440.58	1409.05	1289.18	1368.66	785.889	745.789	2351.97	1476.6	1266.85	1489.99	503.139		610.481	1015.77	1798.11	1272.97	2224.51	4685.2	2040.51	2618.05	1718.03	1526.73	2051.72	1238.01	2672.97	1027.33	1018.86
BPI		476.543	1626.86	1646.77	1283.5	1806.73	1514.87	2159.37	1784.16	967.51	695.839	3793.7	1705.35	1436.52	2267.81	1307.16		4580.42	3605.09	7692.93	3850.42	11069	3377.54	10071.4	10130.4	4373.22	1487.96	6710.54	3060.99	6231.91	2509.25	3956.17
Calprotectin/S100		261.664	980.829	781.682	469.65	686.228	839.624	931.503	770.457	371.033	362.014	1614.09	673.642	618.497	958.694	548.828		1773.02	3133.61	3086.35	2094.63	5196.79	3173.72	6012.78	4794.81	2665.23	1974.78	3570.13	1808.02	4017.53	1449.52	2871.43
CD4		750.175	2275.29	2094.32	1833.5	2113.28	2139.91	1924.83	2133.89	1112.13	1266.56	3637.18	2061.54	2188.87	2577.61	996.248		2331.42	4555.24	3469.86	5732.25	3231.09	4112.99	2223.58	4843.26	1799.44	3180.07	2498.38	2335.56	9338.17	1951.97	2128.02
CD40		136	323.255	482.639	279.924	452.81	500.034	524.258	422.29	297.508	269.533	934.917	466.834	451.309	514.294	231.789		1558.81	2350.65	6206.27	3633.25	5141.6	3753.51	6151.04	4742.19	3734.04	3605.55	3440.91	3058.58	5882.04	1937.02	2818.05
CENP-A		777.919	1355.07	1618.29	1492.93	1810.24	1785.55	1519.12	1999.74	1193.93	1479.71	2391.09	1905.15	1475.83	1809.71	1199.06		1042.53	5869.89	9390.84	4325.97	4031.28	2679.1	4957.55	6042.62	2965.22	2312.91	2673.75	1557.04	5256.05	1442.04	5316.35
CENP-B		555.967	1677.85	1431.13	1362.3	1453.6	1341.63	1703.58	1636.96	625.205	536.098	2659.41	1439.25	1081.75	1925.42	693.139		7857.91	14486.4	28441.5	29448	34290.9	16598.2	32526.8	27275.1	16139.6	15921.9	20332.6	16469.6	29726.2	13071.6	14470.7
Collagen I		464.575	961.588	993.25	845.474	1578.32	1336.7	1220.71	1203.71	958.745	1057.36	2171.69	1554.56	1113.1	1431.43	634.634		1107.74	2201.44	4066.11	2660.34	4009.2	2819.59	4862.47	4832.32	3179.79	2203.97	3189.12	2303.23	3896.96	1833.83	2496.6
Collagen II		390.591	975.538	1272.97	897.83	1866.34	1646.27	1386.78	1351.95	1076.09	1118.68	2526.18	1915.89	1357.91	1632.61	536.57		1610.89	2323.24	4739.35	6837.01	9769.98	3844.49	5935.18	5541.93	4581.75	2473.39	4953.16	2916.2	5062.28	2206.18	2049.08
Collagen III		186.048	386.271	579.777	393.967	1093.96	672.782	1044.94	555.397	536.586	680.508	1218.61	858.975	662.284	766.955	275.807		692.906	1663.89	2398.8	2071.85	4688.53	1753.21	6408.42	2905.64	2323.54	1936.02	2453.25	1435.41	2890.42	1229.2	1501.6
Collagen IV		224.672	631.117	896.112	600.8	1209.16	1001.54	1051.58	919.224	653.933	673.09	1755.71	1130.21	835.941	1045.12	386.13		1510.81	1456.24	2705.8	2112.57	4152.68	7306.77	3929.1	3749.67	2912.46	1916.39	3038.87	1893.93	3149.86	1522.3	1808.84
Collagen V		615.807	1432.52	1501.83	1414.65	2013.1	2021.3	1659.64	1674.02	1202.69	1321.95	2515.94	2233.34	1676.36	1872.05	817.949		2544.28	3774.98	6002.42	6054.61	6998.03	6045.94	7904.1	8418.92	5971.15	3944.66	9575.57	4103.53	8293.96	3287.84	3839.74
Complement C1q		2320.16	6861.96	7599.15	5677.27	9422.86	8902.67	8169.43	7930.07	6085.52	7173.03	12963.5	9084.13	8031.5	8654.69	4103.67		5501.13	11237.3	16979.6	13707.5	16340.9	11434	16101.1	20023.8	11951.3	8732.93	12357.5	8788.17	14166.3	9715.48	12929.4
Complement C3		910.11	2835.7	3054.51	2212.95	3097.54	2966.24	3425.56	3122.54	1693.51	1344.7	5963.53	3117.52	2902.9	3888.14	1725.6		4117.58	4719.74	9476.23	6347.89	12676.6	6278.75	9504.71	12661.5	7919.32	7225.83	6973.61	5388.83	10535.2	3829.67	4567.26
Complement C4		984.094	2584.12	2931.94	2139.86	3064.48	3117.34	3319.28	3000.92	1639.46	1258.15	5391.49	2973.27	2796.42	3658.62	1617.51		4417.84	4411.86	7926.88	5776.85	13929.3	6417.01	8698.12	11089.6	7546.47	3130.01	7213.09	6927.53	12403.5	3883	4062.37
Complement C5		1032.51	3378.31	3269.64	2605.37	3029.92	3521.89	3594.18	3561.54	1703.25	2667.63	6289.61	3177.27	2821.3	4429.83	2045.99		5151.5	7453.78	11266.9	13853.4	19828.6	11390.3	13374.2	17714.7	8593.17	8172	11072.4	7736.95	14640	5564.81	7116.11
Complement C6		746.911	2676.96	3382.54	2431.71	3723.66	4549.03	3658.56	3579.8	2266.13	4022.22	6398.61	3805.17	3855.28	3936.78	1195.72		11672.5	6194.4	9856.29	10708.3	16286.2	14934.2	19081.5	21055.9	8131.88	14988	10020.7	10145.4	12468.1	4671.07	4076
Complement C7		1123.36	2462.42	3202	2385.06	3406.6	3542.07	3645.28	3081.83	2235.45	2914.91	5196.31	3366.81	3157.67	3611.4	1474.87		2521.18	4130.05	7021.66	6621.29	17499.2	8727.72	13971.5	9265.55	8458.5	6822.92	6680.28	4836.19	9385.54	3569.47	3727.3
Complement C8		910.11	2823.67	3949.1	2290.19	4000.16	4420.57	4154.2	3720.74	2495.46	3745.27	7230.12	4232.32	4045.36	5009.29	1662.64		4765.65	5116.16	11901.2	6819.07	17978.8	9394.04	15788	15657.2	7593.71	12575.5	13465.7	7642.83	11953.5	5248.28	8087.83
Complement C9		807.295	2273.37	2044.99	1840.76	2073.71	2398.78	2125.64	2304.58	1198.8	1360.03	4010.31	2606.8	2295.85	3046.1	1351.73		4027	8323.03	9077.91	12553.3	12101.6	8718.8	9816.19	13716	6180.69	6315.97	7914.6	9580.2	15576	5348.48	6029.67
CRP		2389.24	8354.13	7548.29	6209.13	5920.1	7250	9003.84	7279.67	3546.72	3803.62	16139.1	7410.53	4632.01	10616.9	6601.54		10130	11467.4	25885.8	14265.9	45075.8	15374.4	16739.4	28892.3	14407.5	11050.7	17553.8	11021.9	18096.1	9141.26	11833.3
Cytochrome C		341.087	805.733	1063.94	738.17	1189.63	1372.14	1220.71	1059.12	751.317	420.372	2039.39	1423.38	1187.24	1447.96	552.728		726.871	858.461	1281.33	1070.83	1832.15	1323.27	1498.96	1755.27	1303.97	730.238	1520.46	1176.23	1630.37	1063.22	857.568
DFS70		256.768	478.148	751.676	605.984	877.571	795.329	831.352	739.137	491.789	425.812	1211.62	831.432	663.777	828.822	349.913		749.063	1609.5	2486.16	1531.83	2668.2	1618.97	4441.69	2861.36	1590.4	1180.75	2052.24	990.889	2832.29	855.856	1862.8
dsDNA		149.056	664.79	741.504	316.21	1031.35	1148.7	979.534	734.961	752.778	974.768	1391.43	886.519	1096.67	883.604	525.426		9791.71	51253.3	62122.4	31381.7	70305.9	56247.8	68916.1	65463.7	64264.1	62651.8	41678.6	37990.7	68613.4	25338.2	72891.5
EJ		422.687	1211.73	1637.62	1220.78	1260.26	1715.17	1323.42	1432.86	783.941	1001.47	2612.36	2150.24	1373.83	2349.04	889.826		3252.58	5829.44	20671.6	9151.72	16088.7	8928.42	16173.2	14747	7336.43	16744.4	9007.39	7853.27	15494.2	6288.07	8265.02
FACTOR B		842.654	3238.81	3385.08	2726.15	3878.94	4263.58	3971.28	3924.32	2334.78	2030.15	7471.88	4325.69	3430.34	5167.5	1558.45		3191.44	4436.13	6261.05	5638.2	8996.83	6386.68	13252.4	9984.54	5321.42	4287.7	6226.45	5240.18	6761.01	4204.51	4913.69
FACTOR H		521.151	1623.49	2104.49	1486.71	2734.39	2416.01	3190.51	2051.42	1582	2770.5	5572.23	2616.61	2240.62	2795.8	851.38		2345.01	3165.52	5602.13	3619.19	13579.4	5099.98	16200.6	6105.66	4638.03	10946.2	15368.7	3698.58	7030.14	2654.3	3333.15
FACTOR I		98.4638	523.847	396.69	464.985	576.031	710.186	501.264	591.414	368.598	402.073	889.731	675.043	590.135	722.562	174.956		224.628	1236	738.395	1674.35	912.21	1114.1	1031.18	1455.17	815.55	1118.91	797.409	780.934	1332.18	606.127	704.796
FACTOR P		7.07199	29.8241	31.5317	22.2902	44.5798	44.7865	45.4765	37.0613	36.519	24.2332	76.8616	46.2166	41.797	47.2263	11.7009		14.0393	163.602	277.885	109.07	205.841	140.935	416.955	217.78	262.302	181.578	196.404	86.3951	326.72	59.8152	258.974
Fibrinogen Type I-S		2192.32	5222.11	7421.15	4607.86	7336.63	7073.8	6085.17	6410.03	5244.61	5882.24	9361.28	7047.8	5767.99	7057.5	2613.2		5108.48	4569.17	9825.68	6004.68	16206.8	8744.22	11231	12381.2	7559.03	5249.57	10194	6419.78	10713.9	4648.14	4789.88
Fibronectin		1001.5	2219.97	2418.28	2083.88	2528.02	2513.95	2843.56	2652.23	2026.07	1802.65	4761.23	2675.89	2614.8	3288.84	1584.64		3338.63	3038.77	5680.11	4689.05	7507.94	5338.59	7363.1	9057.15	5197.81	3763.57	5598.78	4242.53	13737.9	3088.96	3423.46
GAD65		1278.94	3980.08	5148.83	3465.35	4245.6	5368.47	4332.02	4207.24	2995.53	2579.6	8449.19	4943.31	3969.72	5798.92	2563.61		10165.8	11072.8	23767.8	18442.6	31695	17777	24857.2	28503.1	17135.6	13406.4	20384.4	12640.7	24966.4	9524.07	13533.1
GBM		587.519	1828.89	2179.25	1720.5	1943.48	2971.17	1872.2	2323.9	1698.86	1412.45	3168.1	2509.7	2666.55	2453.88	1068.68		1142.61	3919.71	24191.3	4113.65	9905.73	6197.58	12778.6	21005.9	5475.69	4054.1	6541.83	2895.92	14877.3	2551.62	6484.01
Genomic DNA		255.68	701.829	1211.43	483.128	1277.29	1457.28	1426.12	1253.82	1060.02	1399.1	1629	1173.62	1382.79	997.892	829.649		18753.3	57767.7	63346	61477.3	70918.4	57194.2	70153.3	66682.9	64507.3	62964.9	65874.7	58637.7	69115.6	48738.4	73128.9
Gliadin		245.888	591.191	829.488	539.113	895.102	594.528	839.528	867.547	559.958	210.68	1206.03	853.373	544.854	855.741	403.402		1554.74	3427.1	8371.6	4032.69	7319.21	4626.77	7992.08	66964.8	4986.26	4677.84	4168.06	3775.32	6445.59	2567.57	4846.11
GP2		614.719	2735.64	2366.41	2691.42	2333.68	2285.1	2823.12	2715.39	1221.2	1251.22	4677.84	2513.44	1954.51	3449.88	1205.19		4329.98	4503.55	4282.79	7898.14	5681.31	4067.94	4833.5	6839.23	3891.32	3391.09	4183.96	3632.94	4887.89	2907.02	3270.68
gp210		519.519	540.683	808.128	877.613	1000.29	947.407	967.782	1071.64	723.076	369.433	1490.18	1380.9	1089.21	1284.08	1037.48		740.005	663.397	1908.18	1398.52	2427.59	1718.87	2624.14	2484.15	1928.07	1637.15	2207.1	1103.35	2402.77	913.677	1683.9
H/K-ATPase		643.007	1642.73	1646.26	1419.32	1561.8	1391.33	1694.9	1790.42	767.873	508.897	3076.79	1555.49	1221.07	2111.49	1173.99		9029.06	3032.48	9044.35	4181.51	11367	3170.59	4312.72	9357.25	5400.32	2827.22	9657.11	2832.7	4497.65	2447.44	3501.26
Histone		3023.55	5745.96	4870.64	4584.01	5424.71	5638.67	4837.37	5391.63	4023.42	4802.63	6910.09	5436.29	4784.77	4750.49	4695.96		4872.98	5790.79	7937.74	6051.22	8712.63	5859.06	7486.6	10216.9	8092.68	4458.97	7671.53	4544.67	7567.85	3660.19	6322.15
Histone H1		5232.18	10734.3	9663.97	8509.17	12846	12314.3	12488.2	11266.1	8626.76	14506.3	17981	13024.2	12987.4	12263.7	9869.99		14698.7	13324.6	17037.9	18731	24410.6	15805.7	23759.9	34435.3	19698.8	18682.9	21393.6	12617.1	24345.8	10103.3	16095
Histone H2A		4998.26	4863.74	6954.27	5021.52	7649.69	7330.22	6807.17	9042.43	6700.02	6723.97	9778.66	7140.7	6964.18	5565.62	5197.99		2072.83	2646.85	3883.98	2524.13	4989.29	3973.83	4234.58	7096.09	3469.23	10031.9	4511.64	2845.73	4530.49	2329.8	2899.83
Histone H2B		1449.76	3365.8	2910.07	2744.29	3902.99	4048.99	3718.86	4157.65	2827.06	4577.11	5918.34	4463.4	4278.72	4096.88	3651.24		2932.85	4465.34	14304.4	5182.05	8065.86	6289.9	13618.5	16951.9	18373.2	10126.7	24362.8	5718	20557.5	4448.76	35990
Histone H3		2468.12	3132.5	3918.58	3806.45	4013.18	4374.8	4400.49	4984.48	4410.03	6529.61	5999.86	5025.01	4435.96	4528.06	4498.16		2666.55	3747.56	5572.02	4099.1	6430.17	4211.1	6821	13677.4	5711.86	5184.79	5255.21	3502.14	6812.68	2934.43	3877.23
HSPG		1583.04	4225.89	4890.98	3870.21	4715.94	4831.04	5838.37	5124.89	2732.11	2662.19	10029.7	4802.79	4247.87	6299.99	2364.14		8212.97	8953.16	17004.3	14691.5	24743.9	13455.7	19508.9	21917.1	16233.6	9337.53	16352.3	11000.2	19974.6	8490.77	9631.45
IA-2		1200.06	4146.04	4323.41	3462.24	4592.22	4601.2	5228.27	4262.05	2520.3	2234.89	8424.5	4335.96	3697.05	5471.64	2670.59		5532.83	6112.15	14052.7	11057.3	23914.5	11106.7	24016.7	13474.8	9882.57	6468.6	10566.8	8675.23	18734.5	5739.77	6519.79
IF		638.655	2057.38	2187.9	1746.41	2240.51	2159.1	2208.42	2241.95	1175.91	553.902	4249.75	2295.89	2021.68	3012.57	1273.73		4142.04	3614.52	6098.17	5057.95	8660.76	4799.37	6025.35	9030.06	4603.36	2405.66	5990.56	4124.28	6326.1	3919.39	3744.9
IFN-gamma		983.006	1888.06	2034.81	2041.89	2155.36	1918.44	2259.52	2164.69	1258.2	1153.8	3631.13	2267.41	1901.27	2709.37	1055.87		4113.5	3459.91	11009.3	7454.59	9598.9	6146.29	7414.47	13688.9	16610	4330.39	5245.97	3803.31	6138.79	3336.69	2925.95
IL-12/NKSF		800.767	3047.35	2841.42	2050.7	4320.23	2345.14	3237.52	2726.87	1318.58	847.173	5515.4	2604	2549.12	3926.87	1606.92		4147.47	5860.46	6187.02	7091.99	7983.64	4455.96	7330.86	11087.5	12220.2	2929.3	6292.61	3617.49	10042.2	3629.79	7634.05
IL-17A		529.311	1071.75	1924.45	1108.81	1809.74	1398.72	1841.54	1796.17	1153.03	891.683	2692.95	1511.61	1536.54	1633.09	583.931		1350.94	1362.75	4311.42	2154.26	5455.6	2340.59	4281.02	4612.46	2413.99	1657.76	3323.99	2024.73	5352.4	1541.74	1536.81
IL-6		239.36	481.997	607.24	584.212	750.844	855.373	1290.21	792.38	455.27	430.758	1518.6	729.662	908.588	1009.23	463.578		5021.98	2522.8	7463.91	9015.02	10054.2	5341.71	70291	12479.6	8283.63	6054.89	5369.56	3980.45	10773.2	4281.77	4388.36
Jo-1		1343.13	5190.36	5115.26	4045.42	4345.28	5655.4	5778.07	5142.64	2530.04	2982.66	9919.34	4660.87	3919.47	6409.08	3428.36		9942.51	15411.8	24324.6	23768.1	33926.7	41214.6	31124	28216.6	19302.3	15914.6	22136.2	18343.3	31263.4	11105.7	14688.8
KS		1314.3	4235.99	4630.08	3180.77	4196.51	4986.07	4643.21	3985.91	2458.46	2206.21	8240.5	4462.47	3783.13	5295.96	2910.18		10323.4	12154.6	23308.3	20735.5	33851.1	19346	47783.6	25988.8	14590.4	12555.9	20590.6	15193	29616.9	9800.22	12640.9
KU (P70/P80)		984.094	3591.89	3856.53	2994.67	3503.77	4410.73	4781.17	3753.63	2080.61	2156.26	8108.67	3739.81	3154.18	5020.16	2428.22		7650.49	9253.4	41038.2	19013.1	26382.9	16468.9	23472.4	21752.5	11761.9	12567.2	17158.9	12667.7	24489.5	8210.13	9880.2
La/SS-B		1098.88	3645.28	3800.59	3039.77	3144.63	3787.66	5057.09	3975.99	1708.11	2475.74	8528.84	3499.39	2910.87	5558.06	2280.56		5578.12	5931.92	11689.9	10404.3	14660.5	7797.37	10517.9	13534.1	6809.81	8354.07	9720.69	6223.34	13047.8	5478.08	7119.51
Laminin		601.663	1353.15	1953.95	1420.87	2095.75	1974.05	1971.84	1939.71	1373.6	943.117	3235.17	1998.98	1693.78	2017.04	786.746		1655.27	1841.42	3210.24	2803.83	4263.6	2937.78	3875.55	4592.66	2905.93	1472.75	3045.02	2032.94	3406.07	1618	2178.56
LC1		996.606	3301.82	3678.53	2758.29	3051.46	4280.31	3395.41	3140.81	1619.5	1513.34	6319.89	3009.21	2685.46	3810.69	2028.71		5391.98	5620	11367.1	9075.13	15260.9	10345.8	9967.02	14629.8	7608.78	5000.27	9850.95	6363.31	11479.3	4715.93	6322.15
LKM 1		436.831	1114.56	1465.72	860.507	1561.29	1609.85	1368.38	1375.44	947.059	833.82	2495.91	1299.2	1362.38	1438.04	849.151		5920.49	3642.39	10080.9	8040.17	14201.9	7385.71	11184.5	12353	5105.85	4081.09	7932.55	4470.83	15063.6	2899.54	4151.54
LPS		0.001	1.92462	3.05146	0.001	4.00717	0.001	2.55537	3.13246	0.001	0.001	5.12411	0.001	7.96134	1.41679	0.001		0.001	0.001	19.7432	0.001	5.51907	0.001	0.001	20.3197	0.001	0.001	0.001	0.001	474.74	0.001	0.001
Lysozyme		84.8638	87.0673	109.344	80.3485	107.192	96.4632	129.276	99.178	106.635	94.9546	170.493	96.1679	129.869	105.787	108.651		65.6675	51.6874	121.914	31.0244	155.07	54.8576	151.918	94.3019	53.767	37.7879	170.251	46.3348	155.017	44.8614	103.362
M2		449.343	1359.4	1601.51	1295.94	1616.89	1691.55	2123.09	1840.01	1001.11	760.626	3344.64	1664.73	1394.23	2172.41	929.386		3100.41	3427.55	7865.19	3314.77	5296.67	3778.49	6060.87	8171.96	4048.6	4762.74	3969.61	2905.1	6040.83	2330.8	3830.09
MBP		200.736	177.983	352.952	284.071	494.385	309.568	501.775	451.521	282.414	276.456	591.601	344.057	458.772	496.348	538.799		300.712	384.285	1013.81	399.439	2180.92	513.789	1600.06	1085.25	527.117	476.029	976.89	403.499	1027.53	311.537	856.432
MDA5		307.359	721.071	802.025	622.053	972.24	836.671	1077.64	883.206	434.819	345.2	1882.88	965.88	942.424	1097.54	605.104		3240.81	3182.6	7747.71	6112.78	11336.1	4597.78	11955.1	8286.58	3914.94	2853.72	7898.7	4549.98	11887.9	3017.18	3750.01
Mi-2		181.152	427.159	625.549	413.147	796.926	680.164	917.706	811.694	1300.08	301.184	1556.33	1976.11	1524.6	827.405	918.242		2099.55	2184.81	5882.48	4687.11	8890.33	3530.07	13736.5	5308	2836.08	3886.75	8302.28	2732.31	7879.5	1729.66	2467.07
Mitochondrion		761.599	2351.3	3006.19	2306.26	2731.39	2747.23	3581.92	3205.54	1606.35	1389.7	5962.13	3088.58	2593.41	3809.27	1730.62		6349.37	3192.94	5492.06	4657.06	7985.29	4475.58	6518.26	9210.32	5475.69	4544.36	6127.48	3932.18	5984.85	3095.93	5498.65
MPO		1447.58	1943.38	2782.93	2220.73	3201.23	3234.47	2628.95	3110.54	2448.23	3028.66	3779.26	2595.6	2690.93	2279.14	1456.48		1370.87	1712.43	3101.65	1896.37	4059.97	2701.4	3095.19	4961.53	2652.67	1684.26	2890.67	1767	2936.71	1321.92	1520.34
Myosin		81.5999	218.39	298.026	207.351	344.116	304.647	319.869	278.22	197.203	174.578	549.211	323.516	305.517	329.167	197.244		368.644	692.162	3935.31	5260.58	3491.56	1181	3769.53	2503.43	1160.76	1471.27	1472.26	956.621	2804.84	592.669	1339.17
Nrp1		335.103	1070.3	1303.48	938.264	1174.6	1146.24	1153.26	1252.25	624.231	495.544	2415.78	1105.46	1034.97	1249.61	711.526		1094.16	1541.63	2609.06	1918.67	3094.78	1830.37	2427.41	3452.7	1878.33	832.806	2497.86	1246.21	2511.49	923.148	2326.22
Nucleolin		2852.19	3612.09	5776.41	4861.35	7297.56	5637.68	5524.12	6051.43	6148.82	6612.7	7993.61	6236.91	6233.73	6023.71	4189.48		2013.95	3604.64	4949.12	3123.77	6959.4	2089.05	8212.86	5447.11	3543.09	2417.44	8750.47	2078.79	5750.17	1857.26	7146.21
Nucleosome		334.015	660.941	1077.67	546.37	1034.35	945.93	1066.91	903.564	623.257	661.715	1769.21	748.336	979.743	978.057	581.702		1273.5	22086.7	63484.7	13017.2	51359.2	14792.8	67386	61927.2	36870.1	22608.4	24431	11493	56274.5	3954.78	58260.1
Nup 62		172.448	443.995	507.559	358.199	792.919	454.263	559.515	550.699	341.331	216.121	1032.74	473.37	645.864	553.02	356.042		1677.92	3189.34	5980.7	4178.6	7046.04	3194.68	11580.7	5574.75	4271.71	7506.54	4881.37	1169.95	13388.5	1187.33	7229.12
NXP2		348.703	787.935	1036.48	744.909	1072.92	911.971	1046.98	943.235	537.56	403.062	1738.94	871.58	923.516	1139.57	506.482		3023.42	2700.33	7517.71	4178.12	8092.9	3545.68	10497.6	5432.52	3555.15	3601.14	5475.71	3358.31	8501.19	2142.38	3990.81
OGDC-E2		335.103	848.064	1039.02	887.981	1000.79	1153.62	1202.83	1114.97	574.079	446.089	1851.67	940.204	862.313	1208.05	576.13		1066.98	1244.99	2204.82	1678.71	2672.06	2031.96	2619.76	3392.78	1731.1	855.38	2027.11	1054.12	2458.75	1030.82	1661.75
Ovalbumin		368.831	1207.4	1277.54	939.3	1135.03	1185.61	1475.18	1172.91	571.157	593.466	2835.49	1329.08	808.076	1634.97	973.403		1965.5	2548.42	2967.89	3533.39	5994.21	3124.21	4354.25	5347.59	3018.99	1767.69	4288.57	2773.81	3643.98	2123.44	3342.24
P0		469.471	1047.21	1165.15	954.852	1711.06	1185.12	1369.92	1236.07	724.05	747.767	2201.5	1234.78	1363.88	1398.37	816.834		1282.55	1909.29	2778.36	2208.55	3552.27	1832.16	11151.2	4107.08	2081.33	1634.69	2837.85	2209.59	30833.9	1505.85	2323.95
P1		973.758	1676.89	1621.85	1700.8	2008.59	1792.44	1750.08	1927.71	1442.74	1154.29	2679.91	2010.19	1724.63	2056.23	1486.57		1662.07	4004.65	6499.95	5962.02	5690.14	4239.2	11810.3	8113.09	3691.33	4403.51	3362.45	3638.73	27741.6	2571.06	4959.69
P2		66.9119	172.21	197.836	166.918	209.876	188.497	234.536	215.06	109.557	73.6887	359.619	184.4	337.859	229.52	127.038		299.806	470.58	755.176	700.958	863.096	508.883	5693.1	1040.97	674.348	471.612	578.442	865.882	33439.6	333.47	665.041
PCNA		728.415	2391.7	2274.35	2003.53	2038.15	2619.76	3789.37	2635.53	955.824	1336.78	5681.24	2084.42	1758.46	3508.44	1401.32		8928.06	4457.25	7688.98	8067.32	13981.7	7040.51	9446.78	10043.4	13018.1	3714.01	7609.48	7331.52	10338.8	3925.87	5212.42
PDC-E2		778.463	3176.27	3040.27	3017.48	3136.11	3293.53	5167.46	3771.9	1803.06	1754.68	7430.42	3015.75	2325.71	4835.03	1871.03		9314.37	5488.31	10557.2	6861.73	9489.64	6549.91	11719	14424	7802.24	10624.3	7039.76	5203.01	10095	4171.61	6192.66
PL-12		1634.72	3544.74	4166.26	2867.15	3654.04	4508.18	4012.67	3658.63	2469.17	1742.81	7152.79	4018.98	2999.44	4465.72	2291.15		8033.63	6626.78	13076.9	11422.8	17237.1	12613.2	14876.5	14550.1	7933.9	5825.22	13517	9311.85	12530	6378.79	5599.75
PL-7		1256.64	3960.84	4530.4	3096.27	3946.56	4559.86	4835.84	3624.17	2526.63	2133.51	8176.21	4179.57	3654.26	4581.42	2686.19		11387.2	12972.2	27862.6	27736.8	33084	18557.5	31085.8	25818.9	17042.1	15354.6	22282.8	13625.3	30248.8	9244.94	13745.5
PM/Scl 100		342.175	703.273	846.271	612.204	760.361	784.994	804.27	750.621	473.773	373.389	1438.94	822.562	756.825	850.546	529.884		1284.82	2393.8	5259.09	2416.03	4461.72	2578.31	4702.35	5587.26	3339.58	2915.06	3489.11	2353.9	5232.91	1535.76	3476.27
PM/Scl-75		232.832	473.819	722.178	459.283	813.957	892.777	668.352	572.101	366.651	395.15	1293.6	758.139	733.439	731.063	482.523		2319.2	4392.53	15517.1	5535.44	10628.7	6681.04	8427.62	6803.8	3407.42	8066.48	5677.24	4520.54	9494.27	3693.59	5084.64
PR3		574.463	1558.55	1338.06	1543.73	1474.64	1125.57	1284.07	1394.76	705.06	387.237	2025.42	1541.02	1039.95	1917.86	1005.16		983.654	1481.41	3557.72	1916.73	3466.18	1685.42	3027.43	3542.83	1563.76	635.523	1905.58	1303.65	2505.03	1310.45	1585.08
Proteoglycan		112.064	296.317	321.929	306.88	368.159	320.396	387.317	353.387	178.7	129.573	684.301	349.192	332.884	445.816	208.387		979.578	1080.94	2648.55	16888.9	2721.18	1255.48	4418.73	2494.05	1484.87	1156.21	2679.91	872.639	3803.84	642.515	2296.12
Prothrombin		1432.35	2771.24	3863.15	3717.8	4239.09	4060.81	4193.55	4334.08	2255.9	1056.86	8102.61	4057.72	4073.72	5896.2	2326.81		8994.19	2970.9	8494.99	11025.8	16028	28726.2	9996.53	12228.5	7239.45	2562.21	61662	6112.81	12079.5	5240.31	4904.6
RNP/Sm		675.103	1185.75	1459.11	1225.44	1577.32	1538.98	1678.03	1444.35	1650.17	1274.47	2189.86	1817.39	2008.25	1455.51	1292.67		1321.5	15068.5	5420.49	2071.37	4838.63	3219.21	48722.5	22211	7194.73	9505.86	19108.1	10410.4	69163.5	1196.3	7627.81
Ro/SS-A(52 kDa)		670.751	1189.12	1427.57	1022.76	1371.96	1217.11	1418.97	1225.63	801.47	551.429	2432.09	1272.12	1395.72	1388.93	938.858		2582.32	2967.76	6093.73	3807.76	7686.19	4798.48	6983.31	6819.95	4187.29	2172.56	5316.23	4849.71	7268.05	2163.32	3621.66
Ro/SS-A(60 Kda)		331.295	989.007	1125.48	900.422	1178.11	1181.18	1196.19	1085.22	576.513	389.215	2072.93	1062.98	1039.95	1225.99	577.244		944.706	1298.48	2167.8	1574.97	2685.31	1584.63	4195.23	2829.58	1450.7	922.122	2196.85	1187.33	2350.56	1009.88	1557.25
SAE1/SAE2		514.079	1531.13	1735.26	1336.9	1660.47	1551.78	2025.49	1620.78	801.47	697.817	3788.58	1546.16	1633.07	2118.57	1048.07		4535.59	5153.01	7627.77	7276.2	11434.9	4832.38	15791.3	8937.84	4884.76	3964.29	7600.77	4034.02	11730.2	3247.97	6310.22
Scl-70		710.463	1482.07	1992.09	1408.95	2131.31	2220.62	1839.5	1721.52	1414.02	1157.75	3142.01	1997.12	2281.42	1958.47	1025.78		1701.02	2696.74	6687.01	3061.72	7199.45	3562.18	6561.98	6273.42	3209.94	2656.44	4494.21	2564.34	20721.7	1894.65	3090.08
SLA/LP		733.855	1538.35	1595.91	1293.35	1792.71	1740.28	1783.29	1558.66	1132.58	935.204	2643.57	1685.27	1641.03	1722.34	981.761		1335.99	1819.4	3197.41	2041.31	3974.43	2915.04	3496.3	4500.44	2366.25	1155.72	2854.77	1842.77	3420.07	1650.9	2011.02
Sm		319.871	723.957	1314.67	610.649	1095.46	1299.79	1381.16	1123.32	812.182	1083.08	1758.5	910.794	1491.76	965.306	616.247		3998.93	33568.5	63359.8	26349.9	41638.3	42671.7	68292	60405.8	40668.9	55364.6	29091.3	23871.1	69103.2	7122	38095.9
SmD		672.383	938.498	1192.61	1010.32	1392.99	1058.14	1268.23	1025.19	1043.47	935.204	1620.62	901.457	1204.15	1178.77	880.353		884.021	3674.3	2995.04	1896.37	2934.75	1732.7	12178.6	3279.73	2122.54	1444.28	2308.13	5800.54	19710.9	1075.18	2276.81
SmD1		1192.45	1787.52	2110.08	1696.65	2100.26	2142.86	2269.74	1767.98	1816.7	1720.56	2749.78	1763.23	2095.33	2062.37	1637.01		1344.6	5897.31	3995.52	2474.68	4043.97	2256.75	8558.77	3721.02	2198.42	1347.6	3241.94	13442.9	31400.7	1449.52	2008.75
SmD2		209.984	358.852	499.422	383.081	628.124	534.977	639.737	526.688	440.176	306.624	834.298	404.745	861.318	557.743	335.426		293.013	1796.48	1067.61	547.775	1097.63	2285.29	7171.29	1167.05	3519.48	555.04	1239.44	578.22	28473.6	412.226	1205.71
SmD3		60.3839	104.385	133.247	99.5285	132.738	122.055	155.847	128.409	89.5933	84.5689	226.392	115.775	157.237	125.622	80.2347		197.455	389.229	713.222	376.656	880.755	453.579	1943.24	565.811	595.457	403.398	610.748	552.639	2105.11	229.79	450.933
SP100		163.2	213.098	424.153	307.398	605.083	314.982	487.468	387.838	222.035	141.443	792.839	336.588	468.724	559.632	323.168		1097.78	1136.22	3921.49	2920.17	5896.53	1766.59	6591.49	4699.46	2575.29	1578.75	3765.51	1348.05	5866.97	2091.04	2552.26
SRP54		697.951	1465.71	2012.44	1435.91	2059.69	1982.91	2097.03	2119.8	2262.23	990.099	3431.29	3218.82	2579.47	2210.66	1664.87		1486.8	1706.13	4514.77	2768.93	5005.29	2791.94	5113.84	4951.11	2766.74	1590.53	3411.17	2178.7	4917.49	1877.2	2280.79
ssDNA		718.623	2317.14	2849.55	1387.18	3583.91	4050.96	4892.56	3841.32	3195.66	3303.63	5206.09	3143.66	4265.29	3328.04	3977.75		56246.7	57756	63256.1	62139.5	70805.9	57199.1	69705.7	66767.3	64442.5	62935	65851.1	61903.3	69035.9	63942.4	73085.2
Tau		591.871	1217.02	1787.14	1108.29	2158.36	2041.48	2087.32	1710.56	1809.88	1901.07	2748.85	2039.13	2343.62	1687.87	874.224		3719.95	25642.4	63442.7	28119.8	45007.9	46177.6	67632.4	66878.3	55786.5	58227.7	34801.9	26606.8	69146.3	13743.5	48801.8
Thyroglobulin		144.16	158.26	324.472	199.575	373.669	244.111	307.094	313.194	212.297	125.617	498.902	259.56	240.831	281.941	154.898		643.542	1420.73	3318.83	1699.56	2434.22	1705.49	2676.05	3424.57	2224.04	1726.96	1620.97	1502.5	2762.86	913.179	2160.39
TIF1 gamma		1368.16	2100.68	2393.87	1969.84	2472.42	2332.83	2746.99	2880.86	1995.88	2036.58	3225.86	2580.66	2591.91	2413.74	2075.52		7466.62	37659.9	63444.2	35478.4	52050.1	51986.8	70289.4	66925.7	64603.3	63051.3	43223.1	31152.9	69182.3	15441.8	67296.9
TLR4		1110.3	3702.52	3045.36	2477.33	2354.71	2575.47	3001.96	2834.93	1306.89	1055.88	5679.37	2738.45	2165.49	4109.63	2501.21		5081.76	8723.49	11876.5	8692.66	15499.9	7646.62	9871.93	14777.8	8917.78	4603.74	8448.94	7169.83	11537.5	5945.13	10171.5
TNF-alpha		205.632	642.662	587.914	510.602	644.654	664.907	609.59	710.95	262.937	224.528	1127.3	742.267	484.149	683.837	350.47		791.633	1426.12	2126.34	1460.09	2807.82	1625.21	2201.72	2791.54	2870.25	884.825	1792.76	1405.49	1927.49	909.191	1477.74
TPO		1956.76	3998.84	4837.58	3794.52	4467.5	4473.73	4311.07	4354.44	3851.05	1584.55	7182.6	5769.61	4972.85	5167.97	3702.5		8127.83	7024.1	14593.2	10882.3	17490.9	10625	14547.5	15680.7	9223.3	5073.88	11396.5	10557.1	14677.1	6185.39	7994.69
tTG		2047.61	6953.84	7669.33	5465.77	6102.42	6610.19	8176.58	6382.37	4071.62	3788.79	13569.1	6576.3	5569.46	9522.71	4962.85		20432.6	14846.4	31280.1	26014.5	36620.9	28151.8	31818.6	30670	22421.8	17922.3	56535	20864.2	34346	16312.6	16618.1
U1-snRNP 68/70kDa		52.2239	96.2069	156.133	77.2383	152.273	122.055	132.342	124.756	82.7764	60.3357	305.117	111.573	237.348	143.096	72.9913		306.599	860.708	1100.19	509.479	1248.84	537.426	1726.84	1562.49	650.731	644.848	2045.57	561.809	9614.3	320.51	636.077
U1-snRNP A		1016.19	1665.82	1753.06	1581.57	2393.78	1769.31	2090.39	2584.37	6931.79	2137.47	3803.49	6374.16	4491.69	2732.51	3172.06		8379.18	20152.7	5977.25	5043.41	20890.9	11232	24242.4	33961.7	20008.4	62924.2	30790.7	11733.8	23511.5	2162.32	9638.26
U1-snRNP C		89.2158	98.1311	129.687	99.0101	158.784	120.579	131.831	122.146	119.295	130.563	244.094	125.578	171.666	143.096	102.522		146.28	693.511	608.09	331.089	534.744	336.282	618.055	592.383	406.016	3667.88	448.703	301.659	1745.56	189.913	446.389
U-snRNP B/B		266.016	350.193	424.153	344.203	483.365	336.637	520.681	491.714	344.739	249.75	689.891	399.143	673.729	478.402	340.998		571.987	4564.67	3623.37	2160.08	2932.54	2016.35	4169.55	3713.72	2484.34	2101.89	1889.17	2290.19	21500	1372.76	2829.97
Vimentin		39.7119	63.9776	118.498	61.6869	142.755	82.1906	123.655	84.5623	72.5511	58.3575	265.056	105.505	173.159	135.067	81.3491		221.005	414.848	658.435	351.933	1087.15	290.79	907.136	464.736	644.701	365.119	668.695	322.413	1966.24	224.805	449.229
Vitronectin		1523.74	1431.56	2071.94	1545.8	1674.5	1535.54	2031.63	1635.92	2152.67	1540.04	2855.06	1702.55	2751.64	1850.33	2037.07		2133.97	2406.84	3744.29	3950.77	6824.2	2746.9	5785.45	4172.21	3098.38	1714.69	5038.8	2125.13	4902.42	1412.64	1888.92
